# Supplementary material for: Efficacy and safety of focal pulsed-field ablation for ventricular arrhythmias: two-centre experience
Source: Europace. 2024 Jul 11;26(7):euae192. doi: 10.1093/europace/euae192 (PMC11264298; doi:10.1093/europace/euae192)
Supplement: euae192_Supplementary_Data [file euae192_supplementary_data.zip]

Archive with 1 entries (1 files):
- Video 1. bubbles-from-proximal-rings-ice.mp4
